# Supplementary material for: CD95/Fas suppresses NF-κB activation through recruitment of KPC2 in a CD95L/FasL-independent mechanism
Source: iScience. 2021 Dec 1;24(12):103538. doi: 10.1016/j.isci.2021.103538 (PMC8666665; doi:10.1016/j.isci.2021.103538)
Supplement: Table S6. QPCR-primer sets, related to STAR Methods [file mmc7.xlsx]

## Sheet: Feuil1
	HUMAN		MOUSE
	Fwd	Rev	Fwd	Rev
CSF1	AAGAGACCCTGCCCTACCTG	AGCCGACCCTCACTTTCC	GGTGGAACTGCCAGTATAGAAAG	TCCCATATGTCTCCTTCCATAAA
IL1B	ATGATGGCTTATTACAGTGGCAA	GTCGGAGATTCGTAGCTGGA	GAAATGCCACCTTTTGACAGTG	TGGATGCTCTCATCAGGACAG
CSF2	AGAAATGTTTGACCTCCAGGA	TTGCACAGGAAGTTTCCG	GCATGTAGAGGCCATCAAAGA	CGGGTCTGCACACATGTTA
IL1A	AACCAGTGCTGCTGAAGGA	TTCTTAGTGCCGTGAGTTTCC	TTGGTTAAATGACCTGCAACA	GAGCGCTCACGAACAGTTG
CXCL1	CGAAAAGATGCTGAACAGTGA	GCCTCTGCAGCTGTGTCTC	AGACTCCAGCCACACTCCAA	TGACAGCGCAGCTCATTG
CXCL2	CGAAAAGATGCTGAAAAATGG	GCCTCTGCAGCTGTGTCTC	AATCATCCAAAAGATACTGAACAAAG	TTCTCTTTGGTTCTTCCGTTG
GAPDH	CCCCGGTTTCTATAAATTGAGC	CACCTTCCCCATGGTGTCT
HPRT			TCCTCCTCAGACCGCTTTT	AACCTGGTTCATCATCGCTAA
