# Supplementary material for: CD95/Fas suppresses NF-κB activation through recruitment of KPC2 in a CD95L/FasL-independent mechanism
Source: iScience. 2021 Dec 1;24(12):103538. doi: 10.1016/j.isci.2021.103538 (PMC8666665; doi:10.1016/j.isci.2021.103538)
Supplement: Table S7. Cloning strategy – vectors and primers, related to STAR Methods [file mmc8.xlsx]

## Sheet: Feuil1
Plasmid	Cloning sites	Primer Fwd	Primer Rev
KPC2-hRluc-F[2]-pcDNA3.1(+)	EcoRI / ClaI	TAGTCCAGTGTGGTGGAATTCATGTTCGTGCAGGAGGAGAAGATC	TCCAGAGCCACCGCCACCATCGATCGTGCGATTTAGTGTCTGGAAG
p65-hRluc-F[2]-pcDNA3.1(+)	EcoRI / ClaI	TAGTCCAGTGTGGTGGAATTCATGGACGAACTGTTCCCCCTCATC	TCCAGAGCCACCGCCACCATCGATGGAGCTGATCTGACTCAGCAGGGC
CD95(303-319)-hRluc-F[2]-pcDNA3.1(+)	EcoRI / ClaI	AATTCACTAGTGACTCAGAAAATTCAAACTTCAGAAATGAAATCCAAAGCTTGGTCAT	CGATGACCAAGCTTTGGATTTCATTTCTGAAGTTTGAATTTTCTGAGTCACTAGTG
CD95(303-319)-hRluc-F[1]-pcDNA3.1(+)	EcoRI / ClaI	AATTCACTAGTGACTCAGAAAATTCAAACTTCAGAAATGAAATCCAAAGCTTGGTCAT	CGATGACCAAGCTTTGGATTTCATTTCTGAAGTTTGAATTTTCTGAGTCACTAGTG
CD95(211-303)-hRluc-F[1]-pcDNA3.1(+)	EcoRI / ClaI	TAGTCCAGTGTGGTGGAATTCATGAAGAGAAAGGAAGTACAGAAAAC	TCCAGAGCCACCGCCACCATCGATATCAGATAAATTTATTGCCAC
CD95(175-210)-hRluc-F[1]-pcDNA3.1(+)	EcoRI / ClaI	TAGTCCAGTGTGGTGGAATTCATGGTTGACTTGAGTAAATATATC	TCCAGAGCCACCGCCACCATCGATAGTAATGTCCTTGAGGATGAT
CD95(1-319)-hRluc-F[1]-pcDNA3.1(+)	EcoRI / ClaI	TAGTCCAGTGTGGTGGAATTCGCCACCATGCTGGGCATCTGGACCC	TCCAGAGCCACCGCCACCATCGATGACCAAGCTTTGGATTTCATT
pGEX4T1-KPC2	EcoRI / XhoI	GGTTCCGCGTGGATCCCCGGAATTCATGTTCGTGCAGGAGGAG	GTCAGTCACGATGCGGCCGCTCGAGCTACGTGCGATTTAGTGTC
pGEX4T1-p65(1-307)	EcoRI / XhoI	GGTTCCGCGTGGATCCCCGGAATTCATGGACGAACTGTTCCCC	GTCAGTCACGATGCGGCCGCTCGAGTTACTCATATGTCCTTTTACGTTTC
pGEX6P1-V5-CD95(175-319)	EcoRI / XhoI	GGTCTCGATTCTACGGAATTCAAGAGAAAGGAAGTACAGAAAAC	TCACGATGCGGCCGCTCGAGCTAGACCAAGCTTTGGATTTC
pGEX6P1-V5-CD95(211-303)	EcoRI / XhoI	GGTCTCGATTCTACGGAATTCGTTGACTTGAGTAAATATATCACC	TCACGATGCGGCCGCTCGAGCTAAGTAATGTCCTTGAGGATG
pGEX6P1-V5-CD95(175-210)	EcoRI / XhoI	AGGACGACGATGACAAGGAATTCAAGAGAAAGGAAGTACAGAAAAC	CCGCTCGAGCTAATCAGATAAATTTATTGCCACTG
pGEX6P1-V5-CD95(303-319)	EcoRI / XhoI	AATTCACTAGTGACTCAGAAAATTCAAACTTCAGAAATGAAATCCAAAGCTTGGTCTAGC	TCGAGCTAGACCAAGCTTTGGATTTCATTTCTGAAGTTTGAATTTTCTGAGTCACTAGTG
pLENTI6-Flag KPC1	EcoRI / XhoI	TAGAGGATCCACTAGTTCAGAATTCATGGATTACAAGGATGACGACGATAAGATGGCATCCAAGGGGGCC	GAACCGCGGGCCCTCTAGACTCGAGCTAGGCAGCTGAGGAGGTAGTAC
pLENTI6-Flag KPC2	EcoRI / XhoI	TAGAGGATCCACTAGTTCAGAATTCATGGATTACAAGGATGACGACGATAAGATGTTCGTGCAGGAGGAG	GAACCGCGGGCCCTCTAGACTCGAGCTACGTGCGATTTAGTGTC
pLENTI6-Flag p65	EcoRI / XhoI	TAGAGGATCCACTAGTTCAGAATTCATGGATTACAAGGATGACGACGATAAGATGGACGAACTGTTCCCC	GAACCGCGGGCCCTCTAGACTCGAGTTAGGAGCTGATCTGACTC
pLENTI6-Flag p105	EcoRI / XhoI	TAGAGGATCCACTAGTTCAGAATTCATGGATTACAAGGATGACGACGATAAGATGGCAGAAGATGATCCATATTTG	GAACCGCGGGCCCTCTAGACTCGAGCTAAATTTTGCCTTCTAGAGG
pLENTI6-Flag p65 (1-307)	EcoRI / XhoI	TAGAGGATCCACTAGTTCAGAATTCATGGATTACAAGGATGACGACGATAAGATGGACGAACTGTTCCCC	GAACCGCGGGCCCTCTAGACTCGAGTTACTCATATGTCCTTTTACGTTTC
pLENTI6-Flag p65 (307-551)	EcoRI / XhoI	TAGAGGATCCACTAGTTCAGAATTCATGGATTACAAGGATGACGACGATAAGGAGACCTTCAAGAGCATC	GAACCGCGGGCCCTCTAGACTCGAGTTAGGAGCTGATCTGACTC
